# Supplementary material for: Efficacy of chitosan paste as intracanal medication against Enterococcus faecalis and Candida albicans biofilm compared with calcium hydroxide in an in vitro root canal infection model
Source: BMC Oral Health. 2022 Aug 16;22:354. doi: 10.1186/s12903-022-02385-x (PMC9382833; doi:10.1186/s12903-022-02385-x)
Supplement: Supplementary file 1 — Additional file 1. Percentage of remaining viable CFU of E. faecalis and C. albicans relative to control in 3 independent experiments. [file 12903_2022_2385_MOESM1_ESM.xlsx]

## Sheet: Sheet1
	E. faecalis							C. albicans
	% remaining viable CFU relative to control							% remaining viable CFU relative to control
	exp1	exp2	exp3	average	SD			exp1	exp2	exp3	average	SD
Negative Control 1	1.0332	0.7879	0.723	102.742	10.6264			1.3051	1.3756	0.6807	105.405	14.9216
Negative Control 2	0.9678	1.2694	1.3832					0.7663	0.72719	1.4694
PEG 1	0.7978	0.7222	0.8443	85.7	10.3597			2.1912	0.47244	1.0195	122.066	35.855
PEG 2	0.9875	1.2694	0.5208					-	-	1.1995
PG 1	0.4839	0.6828	0.1751	45.28	7.34137			1.6883	1.3108	0.4198	95.3675	32.4481
PG 2	0.425	0.5953	0.3547					-	-	0.3958
Ca(OH)2 1	0.2942	0.6653	0.5164	46.385	9.56314			0.898	0.06113	0.26089	41.1955	15.5786
Ca(OH)2 2	0.7962	0.2057	0.3053					0.8501	0.0208	0.3808
Chitosan + PEG 1	0.2207	0.1378	0.0503	9.685	3.54586			0.5508	0.1245	0.35386	24.7752	8.37547
Chitosan + PEG 2	0.1536	0.008	0.0107					0.3592	0.02918	0.06897
Chitosan + PG 1	0.0408	0.0678	0.01796	3.0235	0.83829			0.03233	0.0075	0.00578	7.5783	5.99199
Chitosan + PG 2	0.0163	0.01969	0.01886					0.3747	0.0125	0.02189
